# Supplementary material for: Microscopical Evaluation of Smears of the Leptomeninges to Predict Meningitis in Piglets
Source: Vet Sci. 2022 Jul 5;9(7):341. doi: 10.3390/vetsci9070341 (PMC9319622; doi:10.3390/vetsci9070341)
Supplement: Supplementary file 1 [file vetsci-09-00341-s001.zip]

Archive with 1 entries (1 files):
- vetsci-1772714-supplementary.xlsx
