# Supplementary material for: Microscopical Evaluation of Smears of the Leptomeninges to Predict Meningitis in Piglets
Source: Vet Sci. 2022 Jul 5;9(7):341. doi: 10.3390/vetsci9070341 (PMC9319622; doi:10.3390/vetsci9070341)
Supplement: Supplementary file 1 [file vetsci-09-00341-s001.zip › vetsci-1772714-supplementary.xlsx]

## Sheet: Table S1
Number	Date	Animal group	Main complaint	Main macroscopical finding	Presence of neutrophils	Presence of short chains of cocciod shapes	Result of the bacterial culture of the meninges	Bacterial culture of other organs	Farm
1	2016-11-15	Nursery piglet	Sudden death	No distinct macroscopical lesion	High	No	E. Coli & Streptococci	Liver: negative Spleen: Mixed culture	A
2	2016-11-15	Nursery piglet	Sudden death	No distinct macroscopical lesion	Moderate	No	Negative	Liver: negative Spleen: Mixed culture met streptococci	A
3	2016-11-18	Nursery piglet	Sudden death	No distinct macroscopical lesion	Moderate	No	Streptococci	Liver: streptococci Spleen: streptococci	B
4	2016-11-18	Nursery piglet	Sudden death	No distinct macroscopical lesion	Moderate	Yes	Streptococci	Liver: streptococci Spleen: streptococci	B
5	2016-11-18	Nursery piglet	Sudden death	Endocaditis	Low	No	Negative	Liver: S. typhimurium Spleen: negative Lung: negative Endocard: streptococci	C
6	2016-11-18	Nursery piglet	Sudden death	Pneumonia	Low	No	Negative	Liver: streptococci Spleen: negative Lung: negative	C
7	2016-11-25	Nursery piglet	Sudden death	No distinct macroscopical lesion	Moderate	No	Streptococci	Liver: streptococci & E. Coli Spleen: streptococci & E. Coli	D
8	2016-11-25	Nursery piglet	Sudden death	No distinct macroscopical lesion	Moderate	No	Negative	n.a.	D
9	2016-12-02	Nursery piglet	Sudden death	No distinct macroscopical lesion	Moderate	Yes	Streptococci	Liver: streptococci Spleen: streptococci	B
10	2016-12-02	Nursery piglet	Sudden death	No distinct macroscopical lesion	Moderate	No	Streptococci	Liver: negative Spleen: negative	B
11	2016-12-08	Nursery piglet	Sudden death	Pneumonia	High	No	Streptococci	Liver: streptococci Spleen: negative	E
12	2016-12-08	Nursery piglet	Sudden death	Arthritis	High	No	Streptococci	Liver: negative Spleen: negative	E
13	2016-12-19	Farrowing piglet	Sudden death	Enteritis	Moderate	No	Streptococci	Liver: streptococci Spleen: streptococci Small intestine: streptococci	F
14	2017-01-04	Nursery piglet	Sudden death	Periotinitis	Low	No	Negative	Liver: negative Spleen: mixed culture Lung: negative Swab of abdominal cavity: gram negative rods	D
15	2017-01-04	Nursery piglet	Sudden death	No distinct macroscopical lesion	Moderate	Yes	Streptococci	Liver: streptococci Spleen: streptococci Large intestine: mixed culture	D
16	2017-01-05	Nursery piglet	Sudden death	No distinct macroscopical lesion	High	No	Streptococci	Liver: negative Spleen: negative	G
17	2017-01-05	Nursery piglet	Sudden death	No distinct macroscopical lesion	Low	No	Streptococci	Liver: streptococci Spleen: streptococci	G
18	2017-02-24	Nursery piglet	Sudden death	No distinct macroscopical lesion	Moderate	Yes	Streptococci	Liver: E. Coli Spleen: negative	B
19	2017-02-24	Nursery piglet	Sudden death	No distinct macroscopical lesion	Moderate	Yes	Streptococci	Liver: streptococci Spleen: streptococci	B
20	2017-02-24	Nursery piglet	Sudden death	Endocarditis	Low	No	Negative	Liver: streptococci Spleen: streptococci Endocard: streptococci	B
21	2017-03-01	Nursery piglet	Sudden death	Arthritis	Moderate	Yes	Streptococci	Liver: negative Spleen: negative	H
22	2017-03-01	Nursery piglet	Sudden death	Endocarditis	Low	No	Negative	Liver: negative Spleen: negative Endocard: streptococci	H
23	2017-03-07	Nursery piglet	Sudden death	Lung edema	High	Yes	Streptococci	Liver: negative Spleen: negative	I
24	2017-03-08	Nursery piglet	Sudden death	Pneumonia	High	No	E. Coli	Liver: negative Spleen: negative Lung: negative	H
25	2017-04-11	Nursery piglet	Sudden death	No distinct macroscopical lesion	High	No	Streptococci	Liver: negative Spleen: negative	J
26	2017-04-11	Nursery piglet	Sudden death	Hernia diafragmatica	Low	No	Negative	n.a.	J
27	2017-04-11	Nursery piglet	Sudden death	Abces in right lung	Low	No	Negative	Liver: negative Spleen: negative Lung: negative	J
28	2017-05-06	Nursery piglet	Higher mortality	Enteritis	Low	No	Negative	Liver: negative Large instestine: E. Coli	K
29	2017-05-06	Nursery piglet	Higher mortality	Enteritis	Low	No	Negative	Liver: negative Large intestine: E. Coli	K
30	2017-05-06	Nursery piglet	Higher mortality	Enteritis	Low	No	Negative	Liver: negative Large intestine: E. Coli	K
31	2017-05-11	Nursery piglet	Sudden death	Mesenterial edema	High	No	Streptococci	Liver: streptococci Spleen: streptococci	L
32	2017-05-11	Nursery piglet	Sudden death	Mesenterial edema and lung edema	High	Yes	Streptococci	Liver: streptococci Spleen: streptococci Lung: streptococci Small intestine: streptococci	L
33	2017-05-16	Nursery piglet	Sudden death	No distinct macroscopical lesion	High	No	E. Coli & Streptococci	Liver: streptococci Spleen: streptococci	L
34	2017-05-16	Nursery piglet	Sudden death	Enteritis	High	Yes	Mixed culture & Streptococci	Liver: streptococci Spleen: streptococci Small intestine: mixed culture	L
35	2017-07-13	Nursery piglet	Sudden death	No distinct macroscopical lesion	Moderate	Yes	Streptococci	Liver: streptococci Spleen: streptococci	E
36	2017-07-25	Nursery piglet	Sudden death	No distinct macroscopical lesion	Moderate	Yes	Mixed culture & Streptococci	n.a.	C
37	2017-07-25	Nursery piglet	Sudden death	Topkwabontsteking long	High	No	Streptococci	Liver: negative Spleen: negative	C
38	2017-07-25	Nursery piglet	Sudden death	No distinct macroscopical lesion	High	No	Negative	Liver: streptococci Spleen: streptococci	C
39	2017-07-25	Nursery piglet	Sudden death	No distinct macroscopical lesion	Moderate	No	Streptococci	Liver: mixed culture Spleen: negative	C
40	2017-07-25	Nursery piglet	Sudden death	No distinct macroscopical lesion	Low	No	Negative	Liver: negative Spleen: negative	B
41	2017-07-25	Nursery piglet	Sudden death	No distinct macroscopical lesion	Low	No	Negative	Liver: negative Spleen: negative	B
42	2017-09-04	Nursery piglet	Higher mortality	No distinct macroscopical lesion	Moderate	No	Negative	Liver: negative Spleen: mixed culture	M
43	2017-09-07	Nursery piglet	Sudden death	No distinct macroscopical lesion	High	No	Mixed culture	n.a.	M
44	2017-09-07	Nursery piglet	Sudden death	No distinct macroscopical lesion	Moderate	No	Mixed culture	n.a.	M
45	2017-10-27	Nursery piglet	Sudden death	No distinct macroscopical lesion	Low	No	Negative	n.a.	N
46	2017-10-27	Nursery piglet	Sudden death	No distinct macroscopical lesion	High	No	Mixed culture	n.a.	N
47	2017-12-06	Nursery piglet	Sudden death	Ruptured liver	High	No	Streptococci	Liver: streptococci Spleen: negative	B
48	2018-07-03	Nursery piglet	Sudden death	Pericarditis	Low	No	Streptococci	Liver: streptococci Spleen: negative Endocard: mixed culture	O
49	2018-07-03	Nursery piglet	Sudden death	No distinct macroscopical lesion	Low	No	Negative	Liver: streptococci Spleen: streptococci	O
50	2018-12-07	Nursery piglet	Neurological signs	Pericarditis	High	No	H. parasuis	Liver: negative Spleen: negative Endocard: negative Swab of pericard: negative	K
51	2019-02-27	Nursery piglet	Sudden death	Overfill of the pericard	Low	No	E. Coli	Liver: E. Coli Spleen: negative	B
52	2019-02-27	Nursery piglet	Sudden death	Enteritis	Low	No	Mixed culture	Liver: negative Spleen: negative	B
53	2019-04-20	Farrowing piglet	Sudden death	Pneumonia	High	Yes	Streptococci	Liver: negative Spleen: streptococci	P
54	2019-04-20	Farrowing piglet	Sudden death	No distinct macroscopical lesion	Low	No	Mixed culture	Liver: negative Spleen: mixed culture	P
